# Supplementary material for: Fingolimod increases cellular resistance to HIV-1 infection and limits viral reservoir size in peripheral CD4+ T-cells
Source: PLoS Pathog. 2026 Jun 3;22(6):e1014266. doi: 10.1371/journal.ppat.1014266 (PMC13232849; doi:10.1371/journal.ppat.1014266)
Supplement: S1 Data — This file contains the raw dataset utilized to generate all graphical representations and perform the statistical analyses. (XLSX) [file ppat.1014266.s010.xlsx]

## Sheet: Fig1
VIRAL LOAD (Log10 copies/mL)			INTACT DNA (copies/106 CD4+Tcell)			DEFECTIVE DNA (copies/106 CD4+Tcell)				HIV+MS+ follow-up (DNA copies/106 CD4+Tcell)
HIV+MS+	HIV+MS-		HIV+MS+	HIV+MS-		HIV+MS+	HIV+MS-			Years on ART	1	2	3
4.5854	5.932		18.95	1624.08		88.15	137.7			INTACT	18.95	2.3	2.3
	7.5888			215.75			147.31			DEFECTIVE	88.15	162.89	363.62
	4.1038			48.31			328.39
	5.6955			350.51			1144.37
	4.5855			562.38			749.14
	4.936			737.33			3638.06
	5.2227			508.37			1818.92
	6.0531			1515.07			103.8

## Sheet: Fig2
Renilla-luciferase activity (RLUs)
HIV-MS-	HIV+MS-	HIV+MS+	HIV-MS+
469940	37413	1214	1061
131739	764256		1685
216342	70753		874
171265	397543
107135	16098
	29939
	21824

## Sheet: Fig3
% of T cells of total (CD3+)					%of CD8+ T cells of total (CD3+CD4-) (CD3+)
HIV-MS-	HIV+MS-	HIV+MS+	HIV-MS+		HIV-MS-	HIV+MS-	HIV+MS+	HIV-MS+
58.3	63.4	45.1	26.3		16.8	28	42.7	23
52.3	59.9		8.1		16.6	26.2		4.38
53.9	65.3		25.1		24	20.8		24.2
73.4	60.7				31.6	24.5
73.4	56.1				30.7	25.6
	61.1					30.3
	45					17.9
% of CD4+ T cells of total (CD3+CD4+)					CD4 GM in gated CD4+ T cells
HIV-MS-	HIV+MS-	HIV+MS+	HIV-MS+		HIV-MS-	HIV+MS-	HIV+MS+	HIV-MS+
41.2	35.4	2.41	3.5		56068	44835	34325	38183
35.5	33.6		4.01		55148	46226		38701
29.8	44.4		0.82		56448	49688		33888
42.3	36.1				48703	43989
41.8	30.4				48158	49122
	29.9					50247
	27.1					42389
% CCR5+ of CD4+ T cells (CD3+CD4+CCR5+)					CCR5 GM in gated CCR5+CD4+ T cells
HIV-MS-	HIV+MS-	HIV+MS+	HIV-MS+		HIV-MS-	HIV+MS-	HIV+MS+	HIV-MS+
16.6	41.1	61.4	59.4		2198	2621	2622	2554
14.5	22.4		68.3		2534	2647		2217
13.2	49		56.6		2568	3009		2667
24.4	42.6				2937	2017
18.5	44				2410	2853

## Sheet: Fig4
% of monocytes of total (CD14+)					% of B cells of total (CD19+)					% of NK cells of total (CD16+CD56+)
HIV-MS-	HIV+MS-	HIV+MS+	HIV-MS+		HIV-MS-	HIV+MS-	HIV+MS+	HIV-MS+		HIV-MS-	HIV+MS-	HIV+MS+	HIV-MS+
15.4	9.16	32.2	28.8		7.03	7.21	1.33	0.22		10.5	12.8	3.68	21.8
22	15.3		35.3		5.15	8.02		0.59		10.6	8.43		23.5
16	8.65		34.1		9.36	7.72		0.32		12.3	11.8		12.8
6.49	9.88				10.1	4.58				5.61	17.9
6.49	13.5				5.61	6.22				0.19	15
	8.92					10.1					10.1
	11.6					1.23					25.4

## Sheet: Fig5
% of CD25+ of CD4+T CELLS				% of pSAMHD1+ of CD4+T CELLS
HIV-MS-	HIV+MS+	HIV-MS+		HIV-MS-	HIV+MS+	HIV-MS+
72.6	14.4	29.9		64.9	21.3	13.5
73.8		35.3		62.4		30.4
		11.3				13.7

## Sheet: Fig6
RESTING
LongLTR (copies/106 CD4+Tcell)			Pol (copies/106 CD4+Tcell)			PolyA (copies/106 CD4+Tcell)			TatRev (copies/106 CD4+Tcell)
HIV+MS+	HIV+MS-		HIV+MS+	HIV+MS-		HIV+MS+	HIV+MS-		HIV+MS+	HIV+MS-
278.08	5068.8		5.7	1066.56		135.52	512.16		3.1	3.1
	12694			2948			1124.2			3.1
	2522.67			287.467			230.756			27.7689
	5162.67			431.2			419.467			3.1
	1484.27			569.067			74.5067			3.1
ACTIVATED
LongLTR (copies/106 CD4+Tcell)			Pol (copies/106 CD4+Tcell)			PolyA (copies/106 CD4+Tcell)			TatRev (copies/106 CD4+Tcell)			VIRAL LOAD on supernatant (copies/mL)
HIV+MS+	HIV+MS-		HIV+MS+	HIV+MS-		HIV+MS+	HIV+MS-		HIV+MS+	HIV+MS-		HIV+MS+	HIV+MS-
366.08	209792		5.7	155760		24.64	166144		11.598	10278.4		49	1710000
	9588.33			931.333			1144			68.0167			263
	26400			13300.6			13778.3			3570.29			13400
	37866.7			22000			31733.3			19.4133			54800
	44000			48224			31398.4			8976			166000
